# Supplementary material for: Amine-Modified Diatomaceous Earth Syringe Platform (DeSEI) for Efficient and Cost-Effective EV Isolation
Source: Int J Mol Sci. 2025 Jul 16;26(14):6843. doi: 10.3390/ijms26146843 (PMC12295286; doi:10.3390/ijms26146843)
Supplement: Supplementary file 1 [file ijms-26-06843-s001.zip]

Archive with 1 entries (1 files):
- ijms-3740269-supplementary.pdf
